# Supplementary material for: Applicability of Radiomics for Differentiation of Pancreatic Adenocarcinoma from Healthy Tissue of Pancreas by Using Magnetic Resonance Imaging and Machine Learning
Source: Cancers (Basel). 2025 Mar 27;17(7):1119. doi: 10.3390/cancers17071119 (PMC11987955; doi:10.3390/cancers17071119)
Supplement: Supplementary file 1 [file cancers-17-01119-s001.zip]

Archive with 1 entries (1 files):
- cancers-3482102-supplementary.pdf
